# Supplementary material for: Superb Li-Ion Storage of Sn-Based Anode Assisted by Conductive Hybrid Buffering Matrix
Source: Nanomaterials (Basel). 2023 Oct 13;13(20):2757. doi: 10.3390/nano13202757 (PMC10609529; doi:10.3390/nano13202757)
Supplement: Supplementary file 1 [file nanomaterials-13-02757-s001.zip]

Archive with 1 entries (1 files):
- nanomaterials-2647217-supplementary.pdf
